# Supplementary material for: Advanced QbD-Based Process Optimization of Clopidogrel Tablets with Insights into Industrial Manufacturing Design
Source: Pharmaceutics. 2025 May 17;17(5):659. doi: 10.3390/pharmaceutics17050659 (PMC12114868; doi:10.3390/pharmaceutics17050659)
Supplement: Supplementary file 1 [file pharmaceutics-17-00659-s001.zip]

Archive with 1 entries (1 files):
- pharmaceutics-3612024-supplementary.pdf
